# Supplementary material for: Evaluation of causal associations between interleukin-18 levels and immune-mediated inflammatory diseases: a Mendelian randomization study
Source: BMC Med Genomics. 2023 Nov 29;16:306. doi: 10.1186/s12920-023-01744-z (PMC10685486; doi:10.1186/s12920-023-01744-z)
Supplement: Supplementary file 1 — Additional file 1: Supplementary Table S1. Strengthening the Reporting of Observational Studies in Epidemiology using Mendelian Randomization (STROBE-MR) checklist. Supplementary Table S2. Baseline characteristics of the study population. Supplementary Table S3. Information of genetic variants used as instrument variables for interleukin-18 levels. Supplementary Table S4. Information for instrument variables of IL-18 levels in each immune-mediated inflammatory disease. Supplementary Table S5. Genetic variants as instrument variables for systemic lupus erythematosus and inflammatory bowel disease with interleukin-18 levels. [file 12920_2023_1744_MOESM1_ESM.xlsx]

## Sheet: Supplementary Table legends
Supplementary Table S1. Strengthening the Reporting of Observational Studies in Epidemiology using Mendelian Randomization (STROBE-MR) checklist
Supplementary Table S2. Baseline characteristics of the study population
Supplementary Table S3. Information of genetic variants used as instrument variables for interleukin-18 levels.
Supplementary Table S4. Information for instrument variables of IL-18 levels in each immune-mediated inflammatory disease.
Supplementary Table S5. Genetic variants as instrument variables for systemic lupus erythematosus and inflammatory bowel disease with interleukin-18 levels.

## Sheet: TableS1
Supplementary Table S1. Strengthening the Reporting of Observational Studies in Epidemiology using Mendelian Randomization (STROBE-MR) checklist
Item No.	Section	Checklist item	Complete/location
1	TITLE and ABSTRACT	Indicate Mendelian randomization (MR) as the study’s design in the title and/or the abstract if that is a main purpose of the study	Title and abstract
	INTRODUCTION
2	Background	Explain the scientific background and rationale for the reported study. What is the exposure? Is a potential causal relationship between exposure and outcome plausible? Justify why MR is a helpful method to address the study question	Background, Paragraphs 1–3
3	Objectives	State specific objectives clearly, including pre-specified causal hypotheses (if any). State that MR is a method that, under specific assumptions, intends to estimate causal effects	Background, Paragraphs 1–3
	METHODS
4	Study design and data sources	Present key elements of the study design early in the article. Consider including a table listing sources of data for all phases of the study. For each data source contributing to the analysis, describe the following:
	a)	Setting: Describe the study design and the underlying population, if possible. Describe the setting, locations, and relevant dates, including periods of recruitment, exposure, follow-up, and data collection, when available.	Methods paragraphs 1–2 (sections: Study design, Data resources)
	b)	Participants: Give the eligibility criteria, and the sources and methods of selection of participants. Report the sample size, and whether any power or sample size calculations were carried out prior to the main analysis	Methods paragraphs 2 (section: Data resources)Further information is provided in each of the original GWAS publications, and their reference listed in the manuscript.
	c)	Describe measurement, quality control and selection of genetic variants	Methods paragraph 3 (section: Selection of genetic instruments)
	d)	For each exposure, outcome, and other relevant variables, describe methods of assessment and diagnostic criteria for diseases	Methods paragraphs 2 (section: Data resources) Further information is provided in each of the original GWAS publications. Relative references are listed in the manuscript.
	e)	Provide details of ethics committee approval and participant informed consent, if relevant	not relevant
5	Assumptions	Explicitly state the three core IV assumptions for the main analysis (relevance, independence and exclusion restriction) as well assumptions for any additional or sensitivity analysis	Methods paragraph 1 (Section Study Design)
6	Statistical methods: main analysis	Describe statistical methods and statistics used
	a)	Describe how quantitative variables were handled in the analyses (i.e., scale, units, model)	Methods paragraph 4 (section Mendelian randomization and statistical analysis)
	b)	Describe how genetic variants were handled in the analyses and, if applicable, how their weights were selected	Methods paragraph 4 (section Mendelian randomization and statistical analysis)
	c)	Describe the MR estimator (e.g. two-stage least squares, Wald ratio) and related statistics. Detail the included covariates and, in case of two-sample MR, whether the same covariate set was used for adjustment in the two samples	Methods paragraph 4 (section Mendelian randomization and statistical analysis)
	d)	Explain how missing data were addressed	not applicable
	e)	If applicable, indicate how multiple testing was addressed	Methods paragraph 4 (section Mendelian randomization and statistical analysis)
7	Assessment of assumptions	Describe any methods or prior knowledge used to assess the assumptions or justify their validity	Methods paragraph 4(section Mendelian randomization and statistical analysis)
8	Sensitivity analyses and additional analyses	Describe any sensitivity analyses or additional analyses performed (e.g. comparison of effect estimates from different approaches, independent replication, bias analytic techniques, validation of instruments, simulations)	Methods paragraph 4 (section Mendelian randomization and statistical analysis)
9	Software and pre-registration
	a)	Name statistical software and package(s), including version and settings used	Methods paragraph 4 (section Mendelian randomization and statistical analysis)
	b)	State whether the study protocol and details were pre-registered (as well as when and where)	Not applicable
	RESULTS
10	Descriptive data
	a)	Report the numbers of individuals at each stage of included studies and reasons for exclusion. Consider use of a flow diagram	Supplementary Figure S1
	b)	Report summary statistics for phenotypic exposure(s), outcome(s), and other relevant variables (e.g. means, SDs, proportions)	Supplementary Table S2-5
	c)	If the data sources include meta-analyses of previous studies, provide the assessments of heterogeneity across these studies	Not applicable
	d)	For two-sample MR:
		i. Provide justification of the similarity of the genetic variant-exposure associations between the exposure and outcome samples	1Methods paragraph 1 (Section Study Design)
		ii. Provide information on the number of individuals who overlap between the exposure and outcome studies	Not applicable
11	Main results
	a)	Report the associations between genetic variant and exposure, and between genetic variant and outcome, preferably on an interpretable scale	Supplementary Table S2-5
	b)	Report MR estimates of the relationship between exposure and outcome, and the measures of uncertainty from the MR analysis, on an interpretable scale, such as odds ratio or relative risk per SD difference	Results paragraph 1-2, Table 1, Figure 1-3，Supplementary Figure S2-4
	c)	If relevant, consider translating estimates of relative risk into absolute risk for a meaningful time period	Not applicable
	d)	Consider plots to visualize results (e.g. forest plot, scatterplot of associations between genetic variants and outcome versus between genetic variants and exposure)	Figure 1-3, Supplementary Figure S2-6
12	Assessment of assumptions
	a)	Report the assessment of the validity of the assumptions	Results paragraph 1-2
	b)	Report any additional statistics (e.g., assessments of heterogeneity across genetic variants, such as I2, Q statistic or E-value)	Results paragraph 1-2, Table 1
13	Sensitivity analyses and additional analyses
	a)	Report any sensitivity analyses to assess the robustness of the main results to violations of the assumptions	Results paragraph 1-2，Figure 1
	b)	Report results from other sensitivity analyses or additional analyses	Results paragraph 1-2，Figure 2-3，Supplementary Figure S2-4
	c)	Report any assessment of direction of causal relationship (e.g., bidirectional MR)	Results paragraph 3，Figure 4，Supplementary Figure S5-6
	d)	When relevant, report and compare with estimates from non-MR analyses	not applicable
	e)	Consider additional plots to visualize results (e.g., leave-one-out analyses)	Figure 2-3，Supplementary Figure S2-6
	DISCUSSION
14	Key results	Summarize key results with reference to study objectives	Discussion paragraph 1
15	Limitations	Discuss limitations of the study, taking into account the validity of the IV assumptions, other sources of potential bias, and imprecision. Discuss both direction and magnitude of any potential bias and any efforts to address them	Discussion paragraph 6
16	Interpretation
	a)	Meaning: Give a cautious overall interpretation of results in the context of their limitations and in comparison with other studies	Discussion paragraph 1–6
	b)	Mechanism: Discuss underlying biological mechanisms that could drive a potential causal relationship between the investigated exposure and the outcome, and whether the gene-environment equivalence assumption is reasonable. Use causal language carefully, clarifying that IV estimates may provide causal effects only under certain assumptions	Discussion paragraph 2–4
	c)	Clinical relevance: Discuss whether the results have clinical or public policy relevance, and to what extent they inform effect sizes of possible interventions	Discussion paragraph 2–4
17	Generalizability	Discuss the generalizability of the study results (a) to other populations, (b) across other exposure periods/timings, and (c) across other levels of exposure	Discussion paragraph 5
	OTHER INFORMATION
18	Funding	Describe sources of funding and the role of funders in the present study and, if applicable, sources of funding for the databases and original study or studies on which the present study is based	Funding
19	Data and data sharing	Provide the data used to perform all analyses or report where and how the data can be accessed, and reference these sources in the article. Provide the statistical code needed to reproduce the results in the article, or report whether the code is publicly accessible and if so, where	Availability of data and materials
20	Conflicts of Interest	All authors should declare all potential conflicts of interest	Competing interests
Skrivankova VW, Richmond RC, Woolf BAR, et al. Strengthening the reporting of observational studies in epidemiology using mendelian randomisation (STROBE-MR): explanation and elaboration. Bmj. 2021;375:n2233

## Sheet: TableS2
Supplementary Table S2. Baseline characteristics of the study population
Traits	Journal	Cases	Controls	Sample size	Population	PubMed ID or FinnGen ID
Interleukin-18 levels	Nature Immunology	-	-	14744	European	37563310
Rheumatoid arthritis	Nature Genetics	17221	74823	92044	European	36333501
Systemic lupus erythematosus	Nature Genetics	5201	9066	14267	European	26502338
Inflammatory bowel disease	Nature Communications	7045	449282	456327	European	33608531
AS	Nature	2860	270964	273824	European	M13_ANKYLOSPON
Psoriasis	Nature Communications	13229	21,543	34772	European	28537254

## Sheet: Table S3
Supplementary Table S3. Information of genetic variants used as instrument variables for interleukin-18 levels.
SNP	chr	pos_hg19	Variant_Effect	gene/locus	effect_allele.exposure	non-effect allele	eaf	beta.exposure	se.exposure	pval.exposure	rsq	Fstatistics
rs10789868	11	112219196	intron	RP11-356J5.12	A	G	0.4177	0.0854	0.0146	4.94e-09	0.00295712	34.2145
rs114542202	2	32482681	-	NLRC4	A	G	0.4171	0.1004	0.0165	1.17e-09	0.00338811	37.0254
rs12681624	8	144606172	intron	ZC3H3	C	G	0.8179	-0.0935	0.0157	2.59e-09	0.00259063	35.467
rs1318196	8	144620342	missense	ZC3H3	T	C	0.6649	0.0735	0.0128	9.35e-09	0.0024073	32.9727
rs17229943	5	68682536	intron	RAD17	A	C	0.9351	-0.16	0.0267	2.07e-09	0.00242999	35.9102
rs1864280	2	31605615	intron	XDH	A	G	0.5782	-0.0641	0.0117	4.29e-08	0.00203205	30.0154
rs186763932	2	31974014	intergenic	LINC01946	T	C	0.0158	-0.3751	0.0505	1.1e-13	0.00372874	55.1711
rs1945093	11	112360150	intron	RP11-65M17.3	C	G	0.6863	-0.083	0.0125	3.14e-11	0.00298203	44.0896
rs3018469	11	112122382	intron	PLET1	A	G	0.1821	0.1276	0.0157	4.39e-16	0.00459987	66.0544
rs3769611	2	32128601	intron	MEMO1	A	G	0.201	-0.0864	0.0146	3.26e-09	0.00237025	35.0205
rs385076	2	32489851	5_prime_UTR	NLRC4	T	C	0.3734	-0.1857	0.0123	1.68e-51	0.015696	227.936
rs4323906	11	112242860	intergenic	RP11-356J5.12	T	C	0.4384	-0.0972	0.0117	9.76e-17	0.00466178	69.0178
rs5744249	11	112025306	intron	IL18	A	C	0.7618	0.2039	0.0135	1.53e-51	0.0152405	228.122
rs6589264	11	112060122	-	BCO2	A	G	0.3792	0.1252	0.0162	1.09e-14	0.00508726	59.7281
rs72794634	2	31777336	intron	SRD5A2	T	C	0.0637	0.1436	0.0251	1.06e-08	0.0022173	32.7312
rs7599125	2	32861555	intron	TTC27	A	G	0.548	0.0773	0.0122	2.36e-10	0.00280071	40.1457
rs76154830	11	112254971	intergenic	RP11-65M17.3	T	C	0.08	-0.1661	0.0225	1.56e-13	0.00368635	54.4972
rs78404737	2	32507477	intron	YIPF4	A	G	0.8998	0.1135	0.0203	2.26e-08	0.00218221	31.2608

## Sheet: Table S4
Supplementary Table S4. Information for instrument variables of IL-18 levels in each immune-mediated inflammatory disease.
outcome	SNP	beta.outcome	se.outcome	pval.outcome	proxy_snp
Rheumatoid Arthritis	rs10789868	0.0589	0.0196	0.002693	-
	rs114542202	0.0254	0.0309	0.4108	-
	rs1318196	-0.0131	0.0153	0.3931	-
	rs17229943	0.2906	0.1071	0.006647	-
	rs1864280	0.0135	0.0132	0.3081	-
	rs186763932	0.0443	0.1385	0.7491	-
	rs3018469	0.0333	0.0223	0.1353	-
	rs3769611	-0.005	0.0214	0.8146	-
	rs385076	0.0249	0.0172	0.1488	-
	rs4323906	-0.0279	0.0162	0.08384	-
	rs5744249	0.0314	0.0168	0.06122	-
	rs6589264	0.0072	0.024	0.7631	-
	rs72794634	0.0146	0.0378	0.6993	-
	rs7599125	-0.0244	0.0168	0.1456	-
	rs76154830	0.0154	0.0328	0.6385	-
	rs78404737	0.0014	0.0377	0.9696	-
Systemic lupus erythematosus	rs1864280	0.0100503	0.0207072	0.627424	-
	rs186763932	0.0392207	0.126364	0.756273	-
	rs3018469	0.0392207	0.0409575	0.338267	-
	rs3769611	-0.0618754	0.0344925	0.072832	-
	rs385076	-0.0304592	0.0318284	0.338577	-
	rs5744249	0.0618754	0.0342476	0.070808	-
	rs72794634	0.00995033	0.0404024	0.805465	-
	rs7599125	0.0202027	0.0299308	0.499688	-
	rs76154830	-0.0833816	0.0613238	0.173927	-
	rs78404737	-0.0487902	0.0575821	0.39682	-
Inflammatory bowel disease	rs12681624	0.0159968	0.0235913	0.5	-
	rs1318196	-8.48828e-05	0.0181044	1	-
	rs17229943	-0.0016673	0.038614	0.97	-
	rs1864280	0.00280972	0.0191757	0.88	-
	rs1945093	-0.0202549	0.0186028	0.28	-
	rs3018469	0.0264087	0.0221849	0.23	-
	rs3769611	-0.00650694	0.0220825	0.77	-
	rs385076	-0.0561014	0.025883	0.03	-
	rs4323906	-0.0071593	0.0173568	0.68	-
	rs5744249	0.0363607	0.0196001	0.064	-
	rs72794634	0.0192886	0.0366163	0.6	-
	rs76154830	-0.0233241	0.0310913	0.45	-
	rs78404737	-0.021698	0.0294011	0.46	-
Ankylosing spondylitis	rs12681624	0.00925305	0.0337218	0.783781	-
	rs1318196	0.0522583	0.0273629	0.0561565	-
	rs17229943	-0.0609558	0.04464	0.172097	-
	rs1864280	-0.00249982	0.0272023	0.92678	-
	rs186763932	0.0621912	0.102694	0.544782	-
	rs1945093	0.0178934	0.0277067	0.5184	-
	rs3018469	-0.027383	0.0367692	0.456436	-
	rs3769611	-0.0301667	0.035514	0.395642	-
	rs385076	-0.0146967	0.0280864	0.600789	-
	rs4323906	-0.0256797	0.0272553	0.346095	-
	rs5744249	0.0321996	0.031283	0.30334	-
	rs72794634	0.0985626	0.0482759	0.041186	-
	rs7599125	0.0407697	0.0272229	0.134231	-
	rs76154830	-0.128912	0.0621452	0.0380452	-
	rs78404737	-0.00349242	0.0412589	0.932542	-
Psoriasis	rs12681624	-0.076989	0.0353341	0.02934	rs2242093
	rs1318196	0.0478373	0.0282704	0.09062	-
	rs1945093	0.0119286	0.0289971	0.6808	rs35337756
	rs3769611	0.0371828	0.0335892	0.2683	-
	rs5744249	0.0459289	0.0308543	0.1366	rs1834481
	rs78404737	-0.0275768	0.0432682	0.5239	-

## Sheet: Table S5
Supplementary Table S5. Genetic variants as instrument variables for systemic lupus erythematosus and inflammatory bowel disease with interleukin-18 levels.
SNP	chr	pos_hg19	consequence	gene/locus	effect_allele.exposure	other_allele.exposure	eaf	exposure	beta.exposure	se.exposure	pval.exposure	rsq	Fstatistics	outcome	beta.outcome	se.outcome	pval.outcome
rs10200680	2	223961877	intron	KCNE4	T	C	0.1441	Systemic lupus erythematosus	-0.248461	0.0424835	4.96e-09	0.00239202	34.204	Interleukin-18 levels	-0.0019	0.0167	0.909
rs1078324	5	149202268	intron	PPARGC1B	A	C	0.0497	Systemic lupus erythematosus	-0.71335	0.0781665	7.11e-20	0.00580449	83.2845	Interleukin-18 levels	-0.0154	0.0248	0.535
rs10912578	1	173251856	downstream	snoU13	A	G	0.3012	Systemic lupus erythematosus	0.24686	0.0309918	1.65e-15	0.00442802	63.4466	Interleukin-18 levels	-0.0293	0.0129	0.0231
rs1143679	16	31276811	missense	ITGAM	A	G	0.1312	Systemic lupus erythematosus	0.582216	0.0399866	5.03e-48	0.014644	212.001	Interleukin-18 levels	0.0051	0.0198	0.797
rs117020262	7	128771234	downstream	RP11-286H14.4	A	G	0.0109	Systemic lupus erythematosus	0.609766	0.109436	2.52e-08	0.00217166	31.0462	Interleukin-18 levels	-0.0412	0.0481	0.392
rs12155244	7	128710988	upstream	RP11-128A6.3	T	C	0.1799	Systemic lupus erythematosus	-0.248461	0.038705	1.37e-10	0.00288045	41.2083	Interleukin-18 levels	-0.0122	0.017	0.473
rs12598380	16	31282098	intron	ITGAM	T	C	0.3688	Systemic lupus erythematosus	-0.235722	0.0306845	1.56e-14	0.00412002	59.0153	Interleukin-18 levels	-0.0052	0.0139	0.708
rs13019891	2	113829869	intron	IL1F10	T	G	0.4513	Systemic lupus erythematosus	-0.562119	0.0290336	1.65e-83	0.0256046	374.848	Interleukin-18 levels	-0.0062	0.0117	0.596
rs13136219	4	102743687	intron	BANK1	T	C	0.3797	Systemic lupus erythematosus	-0.174353	0.027787	3.5e-10	0.00275239	39.3712	Interleukin-18 levels	0.0167	0.0121	0.168
rs13332649	16	85966683	downstream	LINC02132	G	A	0.1978	Systemic lupus erythematosus	-0.314711	0.0375683	5.43e-17	0.00489529	70.1748	Interleukin-18 levels	0.0054	0.0139	0.698
rs143123127	17	38007190	intron	IKZF3	A	G	0.0308	Systemic lupus erythematosus	0.470004	0.0840342	2.23e-08	0.0021881	31.2817	Interleukin-18 levels	0.0799	0.0337	0.0177
rs146222234	6	32485916	intron	HLA-DRB5	G	A	0.1123	Systemic lupus erythematosus	0.24686	0.0353948	3.07e-12	0.00339839	48.6434	Interleukin-18 levels	-0.0386	0.0288	0.18
rs1464446	3	146601295	intergenic	SIAH2	T	G	0.1789	Systemic lupus erythematosus	-0.328504	0.0401497	2.79e-16	0.00467101	66.9447	Interleukin-18 levels	0.004	0.0149	0.788
rs17849501	1	183542323	synonymous	NCF2	T	C	0.0596	Systemic lupus erythematosus	0.81093	0.0498642	1.81e-59	0.0182028	264.477	Interleukin-18 levels	0.0091	0.0274	0.74
rs184348324	6	29863525	upstream	HLA-T	A	G	0.2913	Systemic lupus erythematosus	-0.18633	0.0326043	1.1e-08	0.00228427	32.6598	Interleukin-18 levels	0.0196	0.0188	0.297
rs2097294	6	32779583	downstream	XXbac-BPG246D15.9	T	C	0.0109	Systemic lupus erythematosus	0.698135	0.0696517	1.21e-23	0.00699351	100.465	Interleukin-18 levels	0.0417	0.0466	0.371
rs2573219	2	233288667	-	ECEL1P1	C	A	0.0865	Systemic lupus erythematosus	0.587787	0.0429292	1.13e-42	0.0129716	187.471	Interleukin-18 levels	-0.0375	0.0196	0.0557
rs34703115	2	40282854	intron	SLC8A1-AS1	C	T	0.0328	Systemic lupus erythematosus	-0.616186	0.104778	4.08e-09	0.0024186	34.5849	Interleukin-18 levels	0.04	0.0313	0.201
rs353608	11	35101738	intergenic	AL356215.1	A	G	0.4523	Systemic lupus erythematosus	-0.18633	0.0280198	2.93e-11	0.00309043	44.2216	Interleukin-18 levels	0.0138	0.0116	0.234
rs4388254	5	133428601	intergenic	CTB-1I21.1	T	C	0.0706	Systemic lupus erythematosus	0.378436	0.0603977	3.71e-10	0.00274461	39.2596	Interleukin-18 levels	0.0246	0.0258	0.34
rs4661543	1	15229101	intron	KAZN	T	G	0.1272	Systemic lupus erythematosus	-0.274437	0.0423755	9.4e-11	0.00293163	41.9427	Interleukin-18 levels	0.0035	0.0187	0.852
rs501480	6	33563946	upstream	LINC00336	C	T	0.4861	Systemic lupus erythematosus	0.198851	0.0296764	2.07e-11	0.0031376	44.8987	Interleukin-18 levels	-0.0175	0.0124	0.158
rs512681	2	119450163	intergenic	LINC01956	A	C	0.1511	Systemic lupus erythematosus	-0.301105	0.0421192	8.75e-13	0.00356986	51.1065	Interleukin-18 levels	0.0069	0.0162	0.67
rs58688157	11	625085	5_prime_UTR	CDHR5	G	A	0.2684	Systemic lupus erythematosus	-0.223144	0.0335647	2.97e-11	0.00308878	44.198	Interleukin-18 levels	0.0087	0.0135	0.519
rs62051483	16	31327376	intron	ITGAM	G	A	0.1044	Systemic lupus erythematosus	0.270027	0.0343771	4e-15	0.00430655	61.6986	Interleukin-18 levels	-0.0189	0.0248	0.446
rs6421973	11	663174	intron	DEAF1	C	T	0.4632	Systemic lupus erythematosus	0.173953	0.0301691	8.12e-09	0.00232519	33.2461	Interleukin-18 levels	-0.0015	0.012	0.901
rs7097397	10	50025396	missense	WDFY4	A	G	0.3956	Systemic lupus erythematosus	-0.18633	0.0287118	8.6e-11	0.00294367	42.1155	Interleukin-18 levels	-0.0115	0.0121	0.342
rs73050535	12	5012503	intergenic	RP11-429A20.3	T	C	0.0298	Systemic lupus erythematosus	-0.71335	0.124134	9.11e-09	0.00230965	33.0235	Interleukin-18 levels	-0.0005	0.0434	0.991
rs73068668	19	55763262	intron	PPP6R1	A	G	0.0954	Systemic lupus erythematosus	-0.314711	0.0574903	4.4e-08	0.00209628	29.9663	Interleukin-18 levels	0.023	0.0235	0.328
rs7386188	8	50609940	intergenic	PSAT1P1	T	G	0.0398	Systemic lupus erythematosus	-0.494296	0.0865089	1.1e-08	0.00228343	32.6477	Interleukin-18 levels	0.025	0.0304	0.411
rs7601754	2	191940451	intron	STAT4	G	A	0.1809	Systemic lupus erythematosus	-0.385662	0.0375408	9.31e-25	0.00734404	105.538	Interleukin-18 levels	-0.0019	0.0157	0.904
rs7752538	6	34674502	intergenic	TBC1D22B	A	G	0.0606	Systemic lupus erythematosus	0.336472	0.0590693	1.22e-08	0.00226942	32.447	Interleukin-18 levels	0.0238	0.0275	0.387
rs7823055	8	55511676	intron	RP1	G	T	0.4235	Systemic lupus erythematosus	0.350657	0.0286208	1.64e-34	0.0104131	150.107	Interleukin-18 levels	-0.0156	0.0122	0.201
rs78517564	1	183442324	intron	SMG7	C	A	0.0934	Systemic lupus erythematosus	-0.328504	0.0515759	1.9e-10	0.00283585	40.5684	Interleukin-18 levels	-0.0148	0.0187	0.429
rs946173	1	183260659	intron	NMNAT2	G	A	0.1163	Systemic lupus erythematosus	0.270027	0.0405291	2.69e-11	0.00310213	44.3896	Interleukin-18 levels	0.0296	0.0189	0.117
rs9852014	3	129084581	intergenic	MRPL3	G	A	0.0746	Systemic lupus erythematosus	0.620576	0.0492727	2.26e-36	0.0109977	158.627	Interleukin-18 levels	-0.0455	0.0219	0.0377
rs10188217	2	61217542	intron	PUS10	T	C	0.483398	Inflammatory bowel disease	-0.0957601	0.01748	4.3e-08	6.58e-05	30.0113	Interleukin-18 levels	0.0159	0.013	0.221
rs10737482	1	20173858	intergenic	RP11-91K11.2	T	C	0.386083	Inflammatory bowel disease	-0.145061	0.0177789	3.4e-16	0.000145865	66.5715	Interleukin-18 levels	-0.0079	0.012	0.51
rs10761659	10	64445564	intergenic	ZNF365	A	G	0.45988	Inflammatory bowel disease	-0.116601	0.0171199	9.7e-12	0.000101644	46.3873	Interleukin-18 levels	-0.0099	0.0116	0.393
rs10799837	1	20135612	downstream	RNF186	G	A	0.431868	Inflammatory bowel disease	0.111152	0.0173791	1.6e-10	8.96e-05	40.9053	Interleukin-18 levels	0.0117	0.012	0.33
rs114751021	6	31504194	intron	DDX39B	A	G	0.97208	Inflammatory bowel disease	-0.335924	0.0440809	2.5e-14	0.000127248	58.074	Interleukin-18 levels	-0.0318	0.0412	0.44
rs11581607	1	67707690	intron	IL23R	G	A	0.933252	Inflammatory bowel disease	0.41105	0.040335	2.2e-24	0.000227537	103.854	Interleukin-18 levels	0.0323	0.0255	0.205
rs12127370	1	206959685	intergenic	IL19	A	G	0.940822	Inflammatory bowel disease	0.226979	0.0396193	1e-08	7.19e-05	32.8215	Interleukin-18 levels	-0.026	0.0261	0.319
rs12568930	1	22702231	intergenic	RP11-415K20.2	T	C	0.823973	Inflammatory bowel disease	0.129198	0.0231994	2.6e-08	6.8e-05	31.0142	Interleukin-18 levels	0.0044	0.0159	0.782
rs1297261	21	16812623	intron	AJ006998.2	T	C	0.572639	Inflammatory bowel disease	0.12284	0.0173758	1.6e-12	0.000109515	49.9798	Interleukin-18 levels	-0.0136	0.0118	0.249
rs13384671	2	182311594	intergenic	ITGA4	A	G	0.692441	Inflammatory bowel disease	-0.104453	0.0181722	9e-09	7.24e-05	33.0393	Interleukin-18 levels	0.0109	0.0127	0.391
rs1521186	1	151784547	intron	RORC	G	A	0.549338	Inflammatory bowel disease	-0.099445	0.0172271	7.8e-09	7.3e-05	33.3227	Interleukin-18 levels	-0.0201	0.0119	0.0912
rs1977160	1	67667936	intron	IL23R	G	A	0.615898	Inflammatory bowel disease	0.105812	0.017856	3.1e-09	7.69e-05	35.1153	Interleukin-18 levels	0.0063	0.0123	0.609
rs2235652	1	20096242	intron	TMCO4	A	G	0.579307	Inflammatory bowel disease	-0.104077	0.0171753	1.4e-09	8.05e-05	36.7194	Interleukin-18 levels	0.0072	0.0119	0.545
rs2652670	5	17132022	intron	BASP1	G	A	0.852043	Inflammatory bowel disease	0.14518	0.0254054	1.1e-08	7.16e-05	32.656	Interleukin-18 levels	0.0046	0.0169	0.785
rs2816972	1	200085004	intron	NR5A2	A	G	0.111638	Inflammatory bowel disease	-0.162026	0.0286417	1.5e-08	7.01e-05	32.0015	Interleukin-18 levels	0.0174	0.019	0.36
rs36051895	9	4981866	upstream	JAK2	G	T	0.713636	Inflammatory bowel disease	-0.113218	0.0184529	8.5e-10	8.25e-05	37.6448	Interleukin-18 levels	0.0022	0.0129	0.865
rs3806306	1	20143100	upstream	RNF186	A	G	0.615394	Inflammatory bowel disease	0.105241	0.0176805	2.6e-09	7.76e-05	35.4308	Interleukin-18 levels	-0.0069	0.0119	0.562
rs4655529	1	67698909	intron	IL23R	C	T	0.68887	Inflammatory bowel disease	-0.171256	0.0178813	1e-21	0.000200969	91.7254	Interleukin-18 levels	0.0116	0.0125	0.353
rs557710142	6	32447441	intergenic	TBC1D22B	G	A	0.985866	Inflammatory bowel disease	-0.528238	0.0567133	1.2e-20	0.000190078	86.754	Interleukin-18 levels	0.002	0.0733	0.978
rs59998884	21	45618114	upstream	AP001057.1	T	C	0.395892	Inflammatory bowel disease	0.106626	0.0174735	1e-09	8.16e-05	37.2358	Interleukin-18 levels	-0.0075	0.0127	0.555
rs6017342	20	43065028	downstream	HNF4A	A	C	0.483258	Inflammatory bowel disease	-0.13082	0.0170404	1.6e-14	0.00012914	58.9373	Interleukin-18 levels	-0.0035	0.012	0.771
rs6961243	7	107521404	intergenic	DLD	G	A	0.589984	Inflammatory bowel disease	0.102449	0.0175213	5e-09	7.49e-05	34.1885	Interleukin-18 levels	0.0102	0.0118	0.387
rs72810950	10	90822640	upstream	snoU13	T	C	0.903463	Inflammatory bowel disease	0.174369	0.0308141	1.5e-08	7.02e-05	32.0214	Interleukin-18 levels	-0.0229	0.0188	0.223
rs9269505	6	32543169	downstream	HLA-DRB1	T	C	0.262518	Inflammatory bowel disease	0.167729	0.0188931	6.8e-19	0.000172688	78.8157	Interleukin-18 levels	0.0126	0.0168	0.453
